# Supplementary material for: Stakeholder Consensus on an Interdisciplinary Terminology to Enable the Development and Uptake of Medication Adherence Technologies Across Health Systems: Web-Based Real-Time Delphi Study
Source: J Med Internet Res. 2025 Mar 25;27:e59738. doi: 10.2196/59738 (PMC11979531; doi:10.2196/59738)
Supplement: Multimedia Appendix 4 [file jmir_v27i1e59738_app4.zip]

Archive with 2 entries (2 files):
- ENABLE RT Delphi MA3 - quantitative data report.html
- __MACOSX/._ENABLE RT Delphi MA3 - quantitative data report.html
